# Supplementary material for: Garlic (A. sativum L.) alliinase gene family polymorphism reflects bolting types and cysteine sulphoxides content
Source: BMC Genet. 2015 May 22;16:53. doi: 10.1186/s12863-015-0214-z (PMC4440563; doi:10.1186/s12863-015-0214-z)
Supplement: Supplementary file 1 — List of analyzed varieties of garlic (Allium sativum L.). 1Evigez = Czech Plant Genetic Resources Documentation System. 2 Type: SB = semi-bolting, NB = non-bolting, and B = bolting. 3Ori = origin of donator: AUT = Austria, BGR = Bulgaria, CZE = Czech Republic, FRA = France, ITA = Italy, KOR = Korea, POL = Poland, ROM = Romania, PRT = Portugal, SUN = former Soviet Union, and SVK = Slovakia. [file 12863_2015_214_MOESM1_ESM.xlsx]

## Sheet: List1
	Evigez1	Type2	Name	Ori3		Fragment size (bp)- category intron1								Fragment size (bp)- category intron2							Fragment size (bp)- category intron3
					395	396-397	398-399	400-401	402-404	405-406	407-409	395-396	397-398	399-400	401-402	403	404-405	406-407	408-410	411-413	482-484	485-488	491-493
	09H0100019	NB	Beloretchenskij	SUN	0	0	0	1	1	1	1	0	1	1	1	1	0	1	0	0	0	1	1
	09H0100020	SB	Sotchinskij	SUN	0	0	0	1	1	1	1	0	1	1	1	1	0	1	0	1	0	1	1
	09H0100024	SB	landrace (EGY1)	EGY	0	0	0	1	1	1	1	0	1	1	1	1	0	1	0	0	0	1	1
	09H0100025	NB	Alb de Arad	ROM	0	0	0	1	1	1	1	0	1	1	1	1	0	0	1	1	0	1	1
	09H0100026	SB	Mako	HUN	0	0	0	1	1	1	1	0	1	1	1	1	0	1	0	0	0	1	1
	09H0100029	NB	Jampolskij	SUN	0	0	0	1	1	1	1	0	1	1	1	1	0	0	1	1	0	1	1
	09H0100030	NB	Zahorsky	SVK	0	0	0	1	1	1	1	0	1	1	1	1	0	1	0	0	0	1	1
	09H0100033	SB	Revnican	CZE	0	0	0	1	1	1	1	0	0	1	0	0	0	1	0	1	0	1	1
	09H0100035	B	CinskyObrovsky	CHN	0	0	0	1	1	1	1	0	1	1	1	0	0	0	1	1	0	1	1
	09H0100036	B	Kooneckij	SUN	1	1	0	1	1	0	0	1	1	1	1	0	0	0	0	0	1	1	0
	09H0100041	B	Andizanskij	SUN	0	0	0	1	1	1	1	0	1	1	1	0	0	0	1	1	0	1	1
	09H0100042	B	Uzbeckij	SUN	0	0	0	1	1	1	1	0	1	1	1	0	0	0	1	1	0	1	1
	09H0100043	B	Dvurutchka	SUN	0	0	0	1	1	1	1	0	1	1	1	0	0	0	1	1	0	1	1
	09H0100048	NB	landrace (ESP1)	ESP	0	0	0	1	1	1	1	0	1	1	1	1	0	0	1	1	0	1	1
	09H0100051	B	Rozdalovicky	CZE	1	1	0	1	1	0	0	1	1	1	1	0	0	0	0	0	1	1	0
	09H0100052	B	D'AlsaceFreres	FRA	0	0	0	1	1	1	1	0	1	1	1	0	0	0	1	1	0	1	1
	09H0100053	B	Tianshanskij	SUN	1	1	1	1	1	0	0	1	1	1	1	0	0	1	0	0	1	1	1
	09H0100059	NB	landrace (SmederevskaPalanka)	YUG	0	1	1	1	1	1	1	0	1	1	1	1	0	0	1	1	0	1	1
	09H0100062	NB	MoldavskijMestnyjOzimyj	SUN	0	0	0	1	1	1	1	0	1	1	1	1	0	1	0	0	0	1	1
	09H0100066	B	Kirgizskij	SUN	0	0	0	1	1	1	1	0	1	1	1	0	0	0	1	1	0	1	1
	09H0100069	SB	Alan	CZE	0	0	0	1	1	1	1	0	1	1	1	1	0	1	0	1	0	1	1
	09H0100070	B	Brusel	BEL	0	0	1	1	1	1	1	0	1	1	1	0	1	1	1	1	0	1	1
	09H0100073	SB	Zahorsky	SVK	0	0	0	1	1	1	1	0	1	1	1	1	0	1	0	0	0	1	1
	09H0100074	B	Znojemsky	CZE	1	1	0	1	1	0	0	1	1	1	1	0	0	0	0	0	1	1	0
	09H0100076	B	Bzenecky	CZE	1	1	0	1	1	0	0	1	1	1	1	0	0	0	0	0	1	1	0
	09H0100078	NB	Japo	CZE	0	0	0	1	1	1	1	0	1	1	1	1	0	0	1	1	0	1	1
	09H0100079	NB	Prim	CZE	0	0	0	1	1	1	1	0	1	1	1	1	0	0	1	1	0	1	1
	09H0100080	B	Moravan	CZE	1	1	0	1	1	0	0	1	1	1	1	0	0	0	0	0	1	1	0
	09H0100081	B	Ropal	CZE	1	1	0	1	1	0	0	1	1	1	1	0	0	0	0	0	1	1	0
	09H0100183	NB	landrace (Podwale)	POL	0	0	0	1	1	1	1	0	1	1	1	1	0	0	1	1	0	1	1
	09H0100185	NB	landrace (KamionkaSamoklaski)	POL	0	0	0	1	1	1	1	0	1	1	1	1	0	0	1	1	0	1	1
	09H0100186	NB	landrace (WolaCieklinska)	POL	0	0	0	1	1	1	1	0	1	1	1	1	0	0	1	1	0	1	1
	09H0100188	NB	landrace (Pawlowek)	POL	0	0	0	1	1	1	1	0	1	1	1	1	0	0	1	1	0	1	1
	09H0100212	B	landrace (Picunda 41)	SUN	0	0	0	1	1	1	1	0	1	1	1	0	0	0	1	1	0	1	1
	09H0100213	NB	landrace (Dzanhoteko 33)	SUN	0	0	0	1	1	1	1	0	1	1	1	1	0	1	0	0	0	1	1
	09H0100215	B	landrace (Dzanhoteko 31)	SUN	1	1	1	1	1	0	0	1	1	1	1	0	0	1	0	0	1	1	1
	09H0100217	NB	landrace (Piatigorsk 11)	SUN	0	0	0	1	1	1	1	0	1	1	1	1	0	1	0	0	0	1	1
	09H0100220	B	landrace (Piatigorsk 14)	SUN	1	1	0	1	1	0	0	1	1	1	1	0	0	0	0	0	1	1	0
	09H0100222	B	landrace (Sochi 22)	SUN	1	1	1	1	1	0	0	1	1	1	1	0	0	1	0	0	1	1	1
	09H0100223	B	landrace (Sochi 23)	SUN	1	1	1	1	1	0	0	1	1	1	1	0	0	1	0	0	1	1	1
	09H0100226	NB	landrace (Mahmudia)	ROM	0	0	0	1	1	1	1	0	1	1	1	1	0	0	1	1	0	1	1
	09H0100229	NB	landrace (Caraormar)	ROM	0	0	0	1	1	1	1	0	1	1	1	1	0	0	1	1	0	1	1
	09H0100233	NB	landrace (Lidkov 2)	ROM	0	0	0	1	1	1	1	0	1	1	1	1	0	1	0	0	0	1	1
	09H0100241	SB	Revnican X-ray	CZE	0	0	0	1	1	1	1	0	1	1	1	1	0	1	0	0	0	1	1
	09H0100248	B	landrace (Bonn)	DEU	0	0	0	1	1	1	1	0	1	1	1	0	0	0	1	1	0	1	1
	09H0100249	SB	landrace (FRA 1)	FRA	0	0	1	1	1	1	1	0	1	1	1	0	0	1	0	0	0	1	1
	09H0100250	B	wild (Moscow 1)	SUN	0	0	0	1	1	1	1	0	1	1	1	0	1	1	0	0	1	1	0
	09H0100251	B	landrace (Rousinov 1)	CZE	1	1	1	1	1	0	0	1	1	1	1	0	0	1	0	0	1	1	1
	09H0100254	NB	KS-29/81 new breeding	CZE	0	0	0	1	1	1	1	0	1	1	1	1	0	1	0	0	0	1	1
	09H0100258	B	Bzenecky (mutant)	CZE	1	1	0	1	1	0	0	1	1	1	1	0	0	0	0	0	1	1	0
	09H0100259	B	JubilejnyjGribovskij	BGR	0	0	1	0	1	1	1	0	1	1	0	0	1	1	0	0	1	1	0
	09H0100271	NB	landrace (Bozanes 2)	ESP	0	0	0	1	1	1	1	0	1	1	1	1	0	1	0	0	0	1	1
	09H0100283	SB	White Roppen (hot strain)	GBR	0	0	1	0	1	1	0	0	1	1	1	0	1	1	0	0	1	1	0
	09H0100290	B	landrace (Katzerdorf)	AUT	1	1	0	1	1	0	0	1	1	1	1	0	0	0	0	0	1	1	0
	09H0100291	NB	landrace (Gaumish)	AUT	0	0	0	1	1	1	1	0	1	1	1	1	0	0	1	1	0	1	1
	09H0100292	B	landrace (Zistersdorf)	AUT	1	1	1	1	1	0	0	1	1	1	1	0	0	1	0	0	1	1	1
	09H0100293	SB	landrace (Marhfeld)	AUT	0	0	0	1	1	1	1	0	1	1	1	0	0	1	0	0	0	1	1
	09H0100295	NB	landrace (Strasser)	AUT	0	0	0	1	1	1	1	0	1	1	1	1	0	1	0	0	0	1	1
	09H0100296	NB	landrace (Polzer)	AUT	0	0	0	1	1	1	1	0	1	1	1	1	0	0	1	1	0	1	1
	09H0100305	NB	Bianco Veneto	ITA	0	0	0	1	1	1	1	0	1	1	1	1	0	0	1	1	0	1	1
	09H0100315	B	landrace (Tiraspol)	SUN	0	0	0	1	1	1	1	0	1	1	1	0	0	0	1	1	0	1	1
	09H0100317	B	landrace (Sochi 25)	SUN	0	0	1	1	1	1	0	0	1	1	1	0	1	1	0	0	1	1	0
	09H0100352	NB	landrace (Korostarcsa 1)	HUN	0	0	0	1	1	1	1	0	1	1	1	1	0	0	1	1	0	1	1
	09H0100364	NB	landrace (Kajaszo)	HUN	0	0	0	1	1	1	1	0	1	1	1	1	0	0	1	1	0	1	1
	09H0100370	SB	landrace (Jobbagyi)	HUN	0	0	0	1	1	1	1	0	1	1	1	1	0	0	1	1	0	1	1
	09H0100372	NB	landrace (Orod 1)	ROM	0	0	0	1	1	1	1	0	1	1	1	1	0	0	1	1	0	1	1
	09H0100378	SB	Spania	ROM	0	0	0	1	1	1	1	0	1	1	1	0	0	1	0	0	0	1	1
	09H0100381	SB	Amaradia	ROM	0	0	0	1	1	1	1	0	1	1	1	0	0	1	1	1	0	1	1
	09H0100384	NB	landrace (ITA 1)	NLD	0	0	0	1	1	1	1	0	1	1	1	1	0	1	0	1	0	1	1
	09H0100387	SB	Violet de Cadours (FRA)	FRA	0	0	0	1	1	1	1	0	1	1	1	1	0	1	0	0	0	1	1
	09H0100393	NB	landrace (FRA 6)	NLD	0	0	0	1	1	1	1	0	1	1	1	1	0	0	1	1	0	1	1
	09H0100398	SB	landrace (EGY 2)	ESP	0	0	1	1	1	1	0	0	1	1	0	0	1	1	0	1	1	1	0
	09H0100400	NB	Makoi (HUN)	NLD	0	0	0	1	1	1	1	0	1	1	1	1	0	1	0	1	0	1	1
	09H0100403	B	landrace (Pchjongjang)	KOR	0	0	1	0	1	1	0	0	1	1	1	0	1	1	0	1	1	1	0
	09H0100405	NB	landrace (Tulcea 6)	ROM	0	0	0	1	1	1	1	0	1	1	1	1	0	0	1	1	0	1	1
	09H0100406	NB	landrace (Tulcea 7)	ROM	0	0	0	1	1	1	1	0	1	1	1	1	0	0	1	1	0	1	1
	09H0100421	B	landrace	SUN	0	0	1	1	1	1	0	0	1	1	1	0	1	1	0	1	1	1	0
	09H0100422	B	landrace	SUN	1	1	1	1	1	0	0	1	1	1	1	0	0	1	0	1	1	1	1
	09H0100424	B	landrace	SUN	0	0	0	1	1	1	1	0	1	1	1	0	0	0	1	1	0	1	1
	09H0100426	B	landrace	SUN	0	0	0	1	1	1	1	0	1	1	1	0	0	0	1	1	0	1	1
	09H0100455	NB	landrace (CSK BK 87/11)	CZE	0	0	0	1	1	1	1	0	1	1	1	1	0	1	0	1	0	1	1
	09H0100459	NB	landrace (CSK BK 87/26)	CZE	0	0	0	1	1	1	1	0	1	1	1	1	0	0	1	1	0	1	1
	09H0100465	NB	landrace (CSK BK 87/37)	CZE	0	0	0	1	1	1	1	0	1	1	1	1	0	0	1	1	0	1	1
	09H0100475	NB	landrace (CSK BK/9)	CZE	0	0	0	1	1	1	1	0	1	1	1	1	0	1	0	0	0	1	1
	09H0100481	NB	landrace (CSK BK/5)	CZE	0	0	0	1	1	1	1	0	1	1	1	1	0	0	1	1	0	1	1
	09H0100496	B	landrace (CSK BK /318/1)	CZE	0	0	1	0	1	1	1	0	1	1	1	0	1	1	0	1	1	1	0
	09H0100498	B	landrace (CSK BK/249/1)	CZE	1	1	1	1	1	0	0	1	1	1	1	0	0	1	0	1	1	1	1
	09H0100500	B	landrace (CSK BK 87/425/1)	CZE	0	0	0	1	1	1	1	0	1	1	1	0	0	0	1	1	0	1	1
	09H0100501	NB	landrace (Velicna 85)	CZE	0	0	0	1	1	1	1	0	1	1	1	1	0	1	0	1	0	1	1
	09H0100514	SB	landrace (Jasenova 57)	CZE	0	0	0	1	1	1	1	0	1	1	1	1	0	1	0	0	0	1	1
	09H0100516	B	landrace (BielyPotok)	CZE	1	1	0	1	1	0	0	1	1	1	1	0	0	0	0	0	1	1	0
	09H0100518	B	landrace (OravskaPoruba 3)	CZE	1	1	0	1	1	0	0	1	1	1	1	0	0	0	0	0	1	1	0
	09H0100522	NB	landrace (VysnyKubin 145/1)	CZE	0	0	0	1	1	1	1	0	1	1	1	1	0	1	0	0	0	1	1
	09H0100525	NB	landrace (Mutne 463)	CZE	0	0	0	1	1	1	1	0	1	1	1	1	0	1	0	0	0	1	1
	09H0100526	SB	landrace (JenikovaLhota 21/1)	CZE	0	0	0	1	1	1	1	0	1	1	1	1	0	1	0	1	0	1	1
	09H0100530	B	landrace (Frunze 3)	SUN	0	0	0	0	1	1	1	0	1	1	1	0	0	1	1	1	0	1	1
	09H0100535	B	landrace (Osch1)	SUN	0	0	0	1	1	1	1	0	1	1	1	0	0	0	1	1	0	1	1
	09H0100536	B	landrace (Djambul 1)	SUN	0	0	0	1	1	1	1	0	1	1	1	0	0	0	1	1	0	1	1
	09H0100553	NB	landrace (Tashkent 1)	SUN	0	0	1	1	1	1	0	0	1	1	0	0	1	1	0	1	1	1	0
	09H0100554	NB	landrace (Leninabad 1)	SUN	0	0	1	1	1	1	0	0	1	1	0	0	1	1	0	1	1	1	0
	09H0100569	NB	landrace (Dushanbe 4)	SUN	0	0	0	1	1	1	1	0	1	1	1	1	0	1	0	0	0	1	1
	09H0100786	SB	landrace (Kalonda 1)	SVK	0	0	0	1	1	1	1	0	1	1	1	1	0	1	0	0	0	1	1
	09H0100799	SB	landrace (Rozhanovce)	SVK	0	0	0	1	1	1	1	0	1	1	1	1	0	1	0	0	0	1	1
	09H0100801	B	landrace (Lozin 17)	SVK	1	1	0	1	1	0	0	1	1	1	1	0	0	0	0	1	1	1	0
	09H0100802	B	landrace (Pavlovce 287)	SVK	1	1	0	1	1	0	0	1	1	1	1	0	0	0	0	0	1	1	0
	09H0100806	SB	landrace (Baska 13)	SVK	0	0	0	1	1	1	1	0	1	1	1	1	0	1	0	0	0	1	1
	09H0100812	B	landrace (Ruskov)	SVK	1	1	0	1	1	0	0	1	0	0	1	0	0	0	0	0	1	1	0
	09H0100918	B	landrace (Djambul 2/64)	SUN	0	0	1	1	1	1	0	0	1	1	1	0	1	1	0	1	1	1	0
	09H0100919	B	landrace (Djambul 4/71)	SUN	0	0	0	1	1	1	1	0	1	1	1	0	0	0	1	1	0	1	1
	09H0100922	B	landrace (Djambul 3/85)	SUN	0	0	0	1	1	1	1	0	1	1	1	0	0	0	1	1	0	1	1
	09H0100930	B	wild (Tashkent HB 3/171)	SUN	0	0	1	0	1	1	1	0	1	1	1	0	1	1	0	1	1	1	0
	09H0100932	B	wild (Urunga-sai 10/172)	SUN	0	0	1	0	1	1	1	0	1	1	1	0	1	1	0	1	1	1	0
	09H0100940	B	landrace (Dushanbe 1/29)	SUN	0	0	0	1	1	1	1	0	1	1	1	0	0	0	1	1	0	1	1
	09H0100967	NB	landrace	PRT	0	0	0	1	1	1	1	0	1	1	1	1	0	1	0	0	0	1	1
	09H0100971	SB	landrace	PRT	0	0	0	1	1	1	1	0	1	1	1	1	0	1	0	0	0	1	1
	09H0100973	NB	landrace	PRT	0	0	0	1	1	1	1	0	1	1	1	1	0	1	0	0	0	1	1
	09H0100977	SB	landrace	PRT	0	0	0	1	1	1	1	0	1	1	1	1	0	1	0	1	0	1	1
	09H0100988	NB	landrace	CZE	0	0	0	1	1	1	1	0	1	1	1	1	0	0	1	1	0	1	1
	09H0100994	NB	Landrace (Romeo)	ITA	0	0	0	1	1	1	1	0	1	1	1	1	0	0	1	1	0	1	1
	09H0100996	NB	Landrace (Italien)	ITA	0	0	0	1	1	1	1	0	1	1	1	1	0	0	1	1	0	1	1
	09H0100997	SB	Landrace (Grand)	AUT	0	0	0	1	1	1	1	0	1	1	1	1	0	1	0	0	0	1	1
	09H0100999	SB	Landrace (Austrosaat)	AUT	0	0	0	1	1	1	1	0	1	1	1	1	0	1	0	0	0	1	1
	09H0101006	B	Landrace (Lang)	AUT	1	1	0	1	1	0	0	1	1	1	1	0	0	0	0	1	1	1	0
	09H0101009	SB	Landrace (Horvath)	AUT	0	0	0	1	1	1	1	0	1	1	1	1	0	1	0	1	0	1	1
	09H0101023	B	Landrace (Petropavlovsk)	SUN	0	0	1	1	1	1	0	0	1	1	1	0	1	1	0	1	1	1	0
	09H0101026	NB	Landrace (Old German settlement)	SUN	0	0	0	1	1	1	1	0	1	1	1	1	0	0	1	1	0	1	1
	09H0101027	NB	Novosibirskij	SUN	0	0	0	1	1	1	1	0	1	1	1	1	0	1	0	0	0	1	1
	09H0101029	NB	Landrace (Old German settlement)	SUN	0	0	0	1	1	1	1	0	1	1	1	1	0	0	1	1	0	1	1
	09H0101037	B	wild (UdSSREtoh)	SUN	0	0	0	1	1	1	1	0	1	1	1	0	0	1	0	1	0	1	0
	09H0101168	B	Jovan	CZE	0	0	1	1	1	1	0	0	1	1	1	0	1	1	0	1	1	1	0
	09H0101169	B	Vekan	CZE	1	1	1	1	1	0	0	1	1	1	1	0	1	1	0	1	1	1	0
	09H0101170	B	Blanin	CZE	1	1	0	1	1	0	0	1	1	1	1	0	0	0	0	1	1	1	0
	09H0101171	NB	Lukan	CZE	0	0	0	1	1	1	1	0	1	1	1	1	0	1	0	0	0	1	1
	09H0101180	SB	Alan Imp.	CZE	0	0	0	1	1	1	1	0	1	1	1	1	0	1	0	0	0	1	1
	09H0101183	B	Jugri		1	1	0	1	1	0	0	1	1	1	1	0	0	0	0	1	1	1	0
